# Supplementary material for: Functional analysis of BmTsp.C in modulating infection of BmNPV through apoptosis pathways in domestic silkworm (Bombyx mori)
Source: J Gen Virol. 2025 May 9;106(5):002098. doi: 10.1099/jgv.0.002098 (PMC12064854; doi:10.1099/jgv.0.002098)
Supplement: Supplementary Material 2. [file jgv-106-02098-s002.xlsx]

## Sheet: Sheet1
Primer name	Primer sequences (5′—3′)
siNC	UUCUCCGAACGUGUCACGUTT
siTsp.C	GGAGUGGCCGUCUUAAGAATT
BmTsp.C-F:	CTAGCGTGCTGTGGAGCGATAA
BmTsp.C-R	GCTGGTTATTGTGCTGGTGACG
BmCaspase9-F	GCTGTCTTCCTTCCCCATTTTC
BmCaspase9-R	GTATGCACGTAGCACTTCCATT
BmIAP-F	TCCTCGTGTGAGTCTTCAACGA
BmIAP-R	GCACAGCACACTTCGTCGCC
BmcytC-F	TCATACTCCGATGCCAATA
BmcytC-R	TAGGCAATAAGGTCAGCAC
BmBuffy-F	ACGGGTCACAAGGGAGAAC
BmBuffy-R	GAAGGTCATCACGAAGAATCC
BmGAPDH-F	GTGTCCTCAGACTTCATTGG
BmGAPDH-R	AATGACTCTGCTGGAATAACC
Bmvp39-F	AGACACCACAAACCCGAACAC
Bmvp39-R	TTGATCGCCAACACCACCT
BmPI3K-F	TGCTCGGAGTTTCTCTGGGA
BmPI3K-R	TCCTGTCCACTGCCACTTCA
BmAkt-F	AAGGTGGTTCTGAGCCGTGAGA
BmAkt-R	TGGTCTTCTTGAGCACTCGGTTCT
BmPTEN-F	AGAGTTTACAGTGGCGAG
BmPTEN-R	TGTCTGAACGGTTAGGAG
BmApaf1-F	ACTGCAAAGTCTCAACCATA
BmApaf1-R	CAAAGCACAACATTACCACA
Bmp53-F	CGCCTTCAAGTTCGTCTG
Bmp53-R	TTCACCGTTTTGGCTCCG
